# Supplementary material for: Antimicrobial Resistance Profiles of Gram-Negative Bacteria Isolated from Saker Falcons (Falco cherrug) in Western Romania
Source: Antibiotics (Basel). 2026 Apr 15;15(4):400. doi: 10.3390/antibiotics15040400 (PMC13114167; doi:10.3390/antibiotics15040400)
Supplement: Supplementary file 1 [file antibiotics-15-00400-s001.zip]

Archive with 2 entries (2 files):
- Supplementary material Figures S1 and S2.pdf
- Supplementary material Table S1.pdf
